# Supplementary material for: A Robust and Comprehensive Study of the Molecular and Genetic Basis of Neurodevelopmental Delay in a Sample of 3244 Patients, Evaluated by Exome Analysis in a Latin Population
Source: Diagnostics (Basel). 2025 Feb 5;15(3):376. doi: 10.3390/diagnostics15030376 (PMC11816732; doi:10.3390/diagnostics15030376)
Supplement: Supplementary file 1 [file diagnostics-15-00376-s001.zip]

Archive with 1 entries (1 files):
- diagnostics-3372801-supplementary.xlsx
