# Supplementary material for: A Robust and Comprehensive Study of the Molecular and Genetic Basis of Neurodevelopmental Delay in a Sample of 3244 Patients, Evaluated by Exome Analysis in a Latin Population
Source: Diagnostics (Basel). 2025 Feb 5;15(3):376. doi: 10.3390/diagnostics15030376 (PMC11816732; doi:10.3390/diagnostics15030376)
Supplement: Supplementary file 1 [file diagnostics-15-00376-s001.zip › diagnostics-3372801-supplementary.xlsx]

## Sheet: Hoja1
PATIEN	WES ANALYSIS	ACMG CLASSIFICATION	Gene	OMIM code	c.Hgvs	p.Hgvs
1	DUO	P (PVS1, PM2, PP5)	ABCC8	600509	c.3748C>T	p.Arg1250*
2	TRIO	LP (PS2, PM2, PP2)	ACTL6B	612458	c.991G>A	p.Gly331Ser
3	TRIO	LP (PVS1, PM2)	ADGRV1	602851	c.16197-1G>A	p.?
4	TRIO	P (PS2, PM1, PM2, PP2, PP3)	AFF3	601464	c.788T>C	p.Met263Thr
5	SINGLETON	LP (PVS1, PM2)	AHDC1	615790	c.4294del	p.Ala1432Profs*13
6	SINGLETON	LP (PVS1, PM2)	ANKRD11	611192	c.741C>A	p.Tyr247*
7	TRIO	P (PVS1, PS2, PM2)	ANKRD11	611192	c.7124_7152del	p.Glu2375Alafs*147
8	TRIO	P (PVS1, PS2, PM2)	ANKRD17	615929	c.4453_4457del	p.Lys1485Glufs*17
9	TRIO	LP (PVS1, PM2)	AP1S2	300629	c.180-1G>C	p.?
10	TRIO	LP (PVS1, PM2)	ARID2	609539	c.3817C>T	p.Arg1273*
11	TRIO	LP (PVS1, PM2)	ARSA	607574	c.643C>T	p.Gln215*
11	TRIO	LP (PM1,PM2, PP2, PP3)	ARSA	607574	c.316G>A	p.Glu106Lys
12	TRIO	LP (PM1, PM2, PP2, PP3, PP5)	ATRX	300032	c.4862C>T	p.Thr1621Met
13	SINGLETON	LP (PM1, PM2, PP2, PP3, PP5)	ATRX	300032	c.4862C>T	p.Thr1621Met
14	TRIO	LP (PM6, PM2, PP2, PP5)	BCL11A	606557	c.544G>A	p.Ala182Thr
15	SINGLETON	LP (PVS1, PM2)	BCL11B	606558	c.2345dup	p.Gly785Argfs*100
16	TRIO	P (PVS1, PS2, PM2)	BCL11B	606558	c.2345dup	p.Gly785Argfs*100
17	TRIO	P (PS2, PM1, PM2, PM5, PP2, PP3, PP5)	BRAF	164757	c.722C>T	p.Thr241Met
18	TRIO	LP (PS2, PM2)	CACNA1E	601013	c.5365-2A>G	p.?
18	TRIO	LP (PM2, PP2, PP3, PP5)	ABCC6	603234	c.1553G>A	p.Arg518Gln
19	TRIO	LP (PS2, PM1, PM2, PP3)	CAMK2A	114078	c.74C>T	p.Ser25Leu
20	TRIO	P (PVS1, PM2, PP5)	CAPN3	114240	c.717dupT	p.Glu240*
21	TRIO	LP (PS2, PM2, PP2, PP3, PP5)	CDC42	116952	c.511G>A	p.Glu171Lys
22	TRIO	LP (PS2, PM2)	CDKL5	300203	c.282+5G>C	p.?
23	TRIO	P (PVS1, PS2, PM2, PP5)	CHD2	602119	c.3214C>T	p.Arg1072*
24	TRIO	P (PVS1, PS2, PS4,PP5)	CHD2	602119	c.4173dup	p.Gln1392Thrfs*17
25	SINGLETON	LP (PM1, PM2, PP2, PP3)	CHD3	602120	c.3481C>T	p.His1161Tyr
26	TRIO	P (PVS1, PS2, PM2)	CHD8	610528	c.4987_5003del	p.Val1663Glnfs*59
27	DUO	P (PS3, PS4, PM2, PP5)	COL6A2	120240	c.1970-9G>A	p.?
27	DUO	LP (PVS1, PM2)	COL6A2	120240	c.258C>G	p.Tyr86*
27	DUO	LP (PVS1, PM2)	RYR1	180901	c.6577C>T	p.Gln2193*
28	TRIO	P (PVS1, PS2, PM2, PP3)	COL6A3	120250	c.6156+2T>C	p.?
29	TRIO	LP (PVS1, PM2)	COL6A3	120250	c.4126G>T	p.Glu1376*
29	TRIO	LP (PVS1, PM2)	COL6A3	120250	c.3656del	p.Val1219Glyfs*37
30	TRIO	LP (PVS1, PM2)	COL9A3	120270	c.1021C>T	p.Arg341*
31	TRIO	P (PS3, PP3, PP5)	CPT2	600650	c.338C>T	p.Ser113Leu
32	SINGLETON	LP (PM1, PM2, PP2,PP3)	CREBBP	600140	c.5141T>C	p.Val1714Ala
33	TRIO	P (PS2, PM1, PM2)	CREBBP	600140	c.5366A>G	p.Asn1789Ser
34	TRIO	P (PVS1, PM2, PP5)	CSF1R	164770	c.1441C>T	p.Gln481*
34	TRIO	P (PVS1, PS2, PM2, PP5)	NF1	613113	c.2409+2T>G	p.?
34	TRIO	LP (PS2, PM2, PP2, BP4)	KDM4B	609765	c.2575A>T	p.Met859Leu
35	SINGLETON	LP (PM1, PM2, PP2, PP3)	CSNK2A1	115440	c.968A>T	p.Tyr323Phe
36	TRIO	LP (PS2, PM2, PP3)	CTBP1	602618	c.823G>A	p.Gly275Ser
36	TRIO	P (PVS1, PS2, PM2)	EP300	602700	c.4779+1G>A	p.?
37	SINGLETON	P (PVS1, PM2, PP5)	CTNNB1	116806	c.283C>T	p.Arg95*
38	TRIO	P (PVS1, PS2, PM2)	CUL3	603136	c.764C>G	p.Ser255*
39	TRIO	P (PVS1, PS2, PM2)	CUL3	603136	c.769delG	p.Glu257Lysfs*5
40	TRIO	P (PVS1, PS2, PM2)	CUL3	603136	c.494dup	p.Leu166Ilefs*37
41	TRIO	P (PSV1, PM2, PM6, PP5)	CUL3	603136	c.1349_1350del	p.Ser450*
41	TRIO	LP (PSV1, PM2)	SHANK2	603290	c.699del	p.Ala234Profs*14
42	SINGLETON	LP (PM1, PM2, PM5, PP2, PP3)	DCX	300121	c.166C>G	p.Arg56Gly
43	TRIO	P (PS2, PM1, PM2, PP3, PP5)	DDX3X	300160	c.1084C>T	p.Arg362Cys
44	SINGLETON	LP (PM1, PM2, PP2, PP3)	DDX3X	300160	c.1646A>T	p.Asn549Ile
45	DUO	LP (PM1, PM2, PP2, PP3)	DDX3X	300160	c.1543A>G	p.Asn515Asp
46	TRIO	P (PVS1, PM2, PP3)	DHTKD1	614984	c.1160-1G>C	p.?
47	TRIO	LP (PS2, PM2)	DNM1	602377	c.1751A>T	p.His584Leu
48	TRIO	P (PVS1, PS2, PM2)	DNM1	602377	c.2318+2T>C	p.?
49	SINGLETON	LP (PVS1, PM2)	DNMT3A	602769	c.1046dup	p.Phe350Valfs*43
50	TRIO	LP (PVS1, PM2)	DPYD	612779	c.2554C>T	p.Gln852*
51	TRIO	LP (PS2, PM2, PP3)	DYNC1H1	600112	c.6733G>A	p.Glu2245Lys
52	TRIO	LP (PS2, PM2)	DYNC1H1	600112	c.11632C>G	p.Gln3878Glu
53	TRIO	P (PVS1, PM2, PP5)	EBF3	607407	c.1429_1441del	p.Thr477Profs*10
54	TRIO	LP (PVS1, PM2)	FBN2	612570	c.3226G>T	p.Glu1076*
55	TRIO	LP (PS2, PM1, PM2, PP2, PP3)	FBXO11	607871	c.1685A>G	p.Tyr562Cys
56	TRIO	LP (PVS1, PM2)	FLNB	603381	c.2911dupG	p.Ala971Glyfs*122
57	SINGLETON	P (PVS1, PM2, PP5)	FOXG1	164874	c.667C>T	p.Gln223*
58	SINGLETON	P (PVS1, PM2, PP5)	GCDH	608801	c.1173delG	p.Asn392Metfs*9
59	TRIO	P (PS3, PM1, PM2, PP3, PP5)	GLUD2	300144	c.1492T>G	p.Ser498Ala
60	TRIO	LP (PM1, PM2, PP2, PP3)	GNAO1	139311	c.563C>T	p.Thr188Ile
61	TRIO	LP (PS2, PM2, PP3)	GNB1	139380	c.310G>C	p.Ala104Pro
62	TRIO	LP (PM1, PM2, PM5, PM6, PP2, PP3)	GNB1	139380	c.353A>G	p.Asp118Gly
63	TRIO	LP (PS2, PM2, PP2, PP3)	GRIN1	139380	c.2248G>A	p.Gly750Arg
64	TRIO	P (PS2, PM1, PM2, PP2, PP3)	GRIN1	139380	c.1824G>C	p.Trp608Cys
65	TRIO	LP (PS2, PM2, PP3)	GRIN2B	138252	c.1990T>C	p.Ser664Pro
66	SINGLETON	LP (PVS1, PM2)	H1-4	142220	c.430dup	p.Ala144Glyfs*52
67	TRIO	P (PVS1, PS2, PM2)	HNRNPU	602869	c.1576_1580del	p.Asn526Serfs*9
68	TRIO	LP (PVS1, PM2)	HNRNPU	602869	c.1484_1487del	p.Lys495Ilefs*5
69	TRIO	LP (PVS1, PM2)	IFIH1	606951	c.2863C>T	p.Gln955*
70	SINGLETON	LP (PVS1, PM2)	IFIH1	606951	c.1764dup	p.Ala589Serfs*21
71	TRIO	LP (PVS1, PM2)	INTS1	611345	c.6254C>A	p.Ser2085*
72	SINGLETON	P (PVS1, PM2, PP5)	IVD	607036	c.465+2T>C	p.?
73	TRIO	LP (PVS1, PM2)	JAG1	601920	c.1725_1726dupTG	p.Asp576Valfs*168
74	TRIO	P (PVS1, PS2, PM2)	KAT6A	601408	c.1019del	p.Asn340Thrfs*3
74	TRIO	LP (PVS1, PM2)	ACTL6B	612458	c.521_522insA	p.Thr175Hisfs*7
75	TRIO	P (PVS1, PS2, PM2)	KAT6A	601408	c.4140_4141insA	p.Asp1381Argfs*13
76	TRIO	LP (PS2, PM1, PM2, PP3)	KCNB1	600397	c.1223C>T	p.Pro408Leu
77	TRIO	P (PS2, PM1, PM2, PM5, PP3)	KCNB1	600397	c.1202G>T	p.Gly401Val
78	TRIO	LP (PVS1, PM2)	KCNMA1	600150	c.2095A>T	p.Lys699*
79	SINGLETON	LP (PVS1, PM2)	KCNT2	610044	c.3118C>T	p.Arg1040*
80	DUO	LP (PVS1, PM2)	KDM4B	609765	c.2147del	p.Leu716Tyrfs*42
81	TRIO	LP (PM1, PM2, PM6, PP3)	KDM5C	314690	c.1571A>T	p.Asn524Ile
82	TRIO	LP (PS2, PM2, PP3)	KDM6A	300128	c.3479G>T	p.Gly1160Val
83	SINGLETON	LP (PVS1, PM2)	KDM6B	611577	c.595C>T	p.Arg199*
83	SINGLETON	LP (PVS1, PM2)	TBP	605521	c.231_246del	p.Gln77HisfsTer62
84	TRIO	LP (PVS1, PM2)	KIAA1109	611565	c.4118_4119del	p.Ser1373*
84	TRIO	LP (PS2, PM2)	KIAA1109	611565	c.18T>A	p.Asn6Lys
85	SINGLETON	P (PM1, PM2, PM5, PP2, PP3, PP5)	KIF1A	601255	c.760C>T	p.Arg254Trp
86	TRIO	P (PS2, PM1, PM2, PP3, PP5)	KMT2A	159555	c.3460C>T	p.Arg1154Trp
87	DUO	P (PVS1, PM2, PP5)	KMT2A	159555	c.2318dupC	p.Ser774Valfs*12
88	TRIO	P (PVS1, PS2, PM2)	KMT2A	159555	c.7187_7188del	p.Pro2396Argfs*2
89	TRIO	P (PVS1, PS2, PM2)	KMT2C	606833	c.5551C>T	p.Gln1851*
90	TRIO	P (PVS1, PM2, PP5)	LARP7	612026	c.1089_1090del	p.His363Glnfs*5
91	TRIO	LP (PVS1, PM2)	LARP7	612026	c.1118_1130del	p.Val373Glufs*11
91	TRIO	LP (PVS1, PM2)	LARP7	612026	c.466_481del	p.Ile156Leufs*44
92	TRIO	P (PVS1, PS2, PM2)	LARS2	604544	c.1420del	p.Leu474Trpfs*6
93	SINGLETON	LP (PM1, PM2, PP2, PP3)	LMAN2L	609552	c.562C>T	p.His188Ty
93	SINGLETON	LP (PVS1, PM2)	TBK1	604834	c.1961T>A	p.Leu654Ter
94	SINGLETON	LP (PVS1, PM2)	LZTR1	600574	c.718del	p.Met240Cysfs*12
95	TRIO	P (PS3, PM1, PM2, PP3, PP5)	MECP2	300005	c.473C>T	p.Thr158Met
96	TRIO	P (PVS1, PS2, PM2, PP5)	MECP2	300005	c.763C>T	p.Arg255*
97	TRIO	P (PVS1, PM2, PP5)	MECP2	300005	c.1200_1243del	p.Pro401*
98	SINGLETON	LP (PS3, PM2, PP3, PP5)	MECP2	300005	c.961C>T	p.Arg321Trp
99	SINGLETON	P (PS3, PM1, PM2, PM5, PP2, PP3, PP5)	MECP2	300005	c.509C>T	p.Thr170Met
100	DUO	LP (PS3, PM2, PM5, PP3)	MECP2	300005	c.509C>T	p.Thr170Met
101	SINGLETON	P (PVS1, PS3, PM2)	MN1	156100	c.3883C>T	p.Arg1295*
102	TRIO	P (PVS1, PS2, PM2)	MSTO1	617619	c.268C>T	p.Gln90*
103	TRIO	LP (PS2, PM2, PP3)	NACC1	610672	c.166C>T	p.Arg56Trp
104	TRIO	LP (PS2, PM2, PP2, PP3)	NALCN	611549	c.518G>A	p.Arg173Gln
105	TRIO	LP (PS3, PM2, PP2)	NARS	108410	c.1067A>C	p.Asp356Ala
105	TRIO	LP (PVS1, PM2)	PHF8	300560	c.993_994dup	p.Gly332Glufs*23
106	SINGLETON	LP (PVS1, PM2)	NEXMIF	300524	c.1998del	p.Glu667Lysfs*5
107	SINGLETON	LP (PVS1, PM2)	NEXMIF	300524	c.1998del	p.Glu667Lysfs*5
108	SINGLETON	LP (PVS1, PM2)	NF1	613113	c.2056A>T	p.Lys686*
109	TRIO	LP (PS2, PM2, PP2, PP3)	NFIB	600728	c.626A>G	p.Glu209Gly
110	TRIO	P (PVS1, PS2, PM2)	NFIX	164005	c.442del	p.Ile148Serfs*71
111	SINGLETON	P (PVS1, PM2, PP5)	PAX8	167415	c.322C>T	p.Arg108*
112	TRIO	LP (PS2, PM2, BP4)	PIK3R1	171833	c.73G>A	p.Asp25Asn
113	TRIO	P (PS3, PM2, PM5, PP3, PP5)	PMM2	601785	c.710C>T	p.Thr237Met
114	SINGLETON	P (PS3, PS4, PM1, PM5, PP3)	PMM2	601785	c.422G>A	p.Arg141His
114	SINGLETON	P (PS3, PM1, PM2, PM5, PP3)	PMM2	601785	c.722G>C	p.Cys241Ser
115	TRIO	LP (PVS1, PM2)	POLR3B	614366	c.3273G>A	p.Trp1091*
116	TRIO	P (PVS1, PS2, PM2)	PPM1D	605100	c.1245dupT	p.Thr416Tyrfs*18
116	TRIO	LP (PVS1, PM2)	TRPV4	605427	c.214C>T	p.Gln72*
117	TRIO	LP (PVS1, PM2)	PTCH1	601309	c.1143T>A	p.Tyr381*
118	TRIO	P (PVS1, PS2, PM2, PP5)	PTEN	601728	c.445C>T	p.Gln149*
119	TRIO	P (PS2,PS3, PM1, PM2, PM5, PP2,PP3)	PTPN11	176876	c.1529A>C	p.Gln510Pro
120	TRIO	P (PS1, PS2, PS3, PM1, PM2, PM5, PP2, PP3)	PTPN11	176876	c.181G>A	p.Asp61Asn
121	TRIO	LP (PS2, PM2, PP3)	PUF60	604819	c.1334C>T	p.Thr445Ile
122	TRIO	P (PS2, PM2, PP5)	PURA	600473	c.697_699del	p.Phe233del
123	TRIO	P (PVS1, PS2, PM2, PP5)	QRICH1	617387	c.136del	p.Gln46Serfs*200
124	TRIO	LP (PS2, PM2, PP2, PP5)	RAF1	164760	c.524A>G	p.His175Arg
125	TRIO	P (PVS1, PS2, PM2, PP5)	RAI1	607642	c.4678C>T	p.Arg1560*
126	SINGLETON	LP (PVS1, PM2)	RBMX	300199	c.904_905dupCC	p.Ser303Hisfs*?
127	TRIO	LP (PM2, PM6, PP2, PP3)	RPS6KA3	300075	c.383C>T	p.Pro128Leu
128	SINGLETON	LP (PVS1, PM2)	RTN2	603183	c.938dupC	p.Thr314Tyrfs*31
129	TRIO	P (PVS1, PS2, PM2, PP5)	SATB2	608148	c.1285C>T	p.Arg429*
130	SINGLETON	LP (PS1, PM2, PM5, PP3)	SATB2	608148	c.1165C>A	p.Arg389Ser
131	TRIO	P (PS2, PM1, PM2, PP2, PP3)	SCN1A	182389	c.4987G>T	p.Gly1663Cys
131	TRIO	P (PS2, PM1, PM2, PP2, PP3)	BRAF	164757	c.2030A>G	p.Asp677Gly
132	TRIO	P (PVS1, PS2, PM2)	SCN1A	182389	c.4582-1_4583del	p.?
133	TRIO	P (PVS1, PS2, PM2, PP3)	SCN2A	182390	c.4446+2T>C	p.?
134	TRIO	LP (PVS1, PM2)	SCN2A	182390	c.641C>A	p.Ser214*
135	SINGLETON	LP (PVS1, PM2)	SCN2A	182390	c.1456_1457del	p.Ser486Phefs*6
136	TRIO	P (PS2, PM1, PM2, PP2, PP3)	SCN8A	600702	c.5235C>A	p.Phe1745Leu
137	TRIO	LP (PS2, PM2, PP2, PP3)	SCN8A	600702	c.1094G>A	p.Arg365His
138	TRIO	LP (PS2, PM2)	SETD1A	611052	c.5116C>G	p.Leu1706Val
139	TRIO	LP (PVS1, PM2)	SETD1A	611052	c.3706C>T	p.Arg1236*
140	TRIO	LP (PVS1, PM2)	SETD2	612778	c.19C>T	p.Gln7*
141	TRIO	P (PSV1, PM2, PM6, PP5)	SETD5	615743	c.2983C>T	p.Arg995*
142	DUO	LP (PVS1, PM2)	SHANK2	603290	c.843C>A	p.Cys281*
143	TRIO	P (PVS1, PS2, PM2, PP5)	SHANK3	606230	c.3640dupG	p.Ala1214Glyfs*69
144	TRIO	P (PVS1, PM6, PM2)	SIX3	603714	c.221del	p.Pro74Argfs*177
145	TRIO	LP (PS3, PM2, PP2,PP3)	SLC13A5	608305	c.655G>A	p.Gly219Arg
146	TRIO	P (PVS1, PS2, PM2, PP5)	SLC2A1	138140	c.276-2A>C	p.?
147	TRIO	P (PVS1, PS2, PM2)	SPEN	613484	c.5485_5486insTTTGAAC	p.Gln1829Leufs*2
147	TRIO	LP (PS2, PM2, PP2)	GRIA2	138247	c.2461G>A	p.(Val821Ile)
148	TRIO	P (PVS1, PM2, PP5)	SPG11	610844	c.733_734del	p.Met245Valfs*2
149	TRIO	P (PS3, PS4, PM1, PM5, PP3, PP5)	SPG7	602783	c.1529C>T	p.Ala510Val
150	TRIO	LP (PS2, PM2, PP3, PP5)	SPTBN2	604985	c.1438C>T	p.Arg480Trp
151	SINGLETON	LP (PVS1, PM2)	STAG2	300826	c.1018-2_1018-1delinsTT	p.?
152	TRIO	P (PVS1, PS2, PM2)	STXBP1	602926	c.903-1G>C	p.?
153	TRIO	LP (PS2, PM2, PM5)	SYNGAP1	603384	c.1713_1714delinsAC	p.Trp572Arg
154	TRIO	P (PVS1, PS2, PM2)	SYNGAP1	603384	c.1216_1218delins	p.Tyr406Asnfs*4
155	SINGLETON	LP (PVS1, PM2)	TAOK1	610266	c.1721dupA	p.Ser575Glufs*28
156	TRIO	LP (PVS1, PM2)	TAOK1	610266	c.1489_1492del	p.Asp497Lysfs*42
157	DUO	LP (PVS1, PM2)	TBK1	604834	c.1257_1258del	p.Val421Cysfs*27
158	TRIO	P (PVS1, PS2, PM2)	TBR1	604834	c.893dup	p.His298Glnfs*23
159	TRIO	P (PVS1, PS2, PM2)	TCF20	603107	c.5047_5054del	p.Pro1683Valfs*34
160	SINGLETON	LP (PVS1, PM2)	TCF4	602272	c.-20-184_72+815del	p.?
161	TRIO	LP (PVS1, PM2)	TNPO3	610032	c.2350del	p.Tyr784Ilefs*25
162	TRIO	LP (PVS1, PM2)	TNPO3	610032	c.120+2T>G	p.?
163	TRIO	LP (PVS1, PM2)	TOE1	613931	c.1172del	p.Asn391Thrfs*13
164	DUO	LP (PM1, PM2, PM4, PP3, PP5)	TREX1	606609	c.838_855del	p.Pro280_Ala285del
165	SINGLETON	LP (PVS1, PM2)	TRIP12	604506	c.3206+1G>T	p.?
166	TRIO	P (PVS1, PS2, PM2)	TSC2	191092	c.225+1G>A	p.?
167	TRIO	P (PVS1, PS2, PM2)	TSPAN7	300096	c.516delC	p.Ser173Alafs*4
168	TRIO	LP (PS2, PM2, PP2, PP3)	TUBB	191130	c.1017C>G	p.Ser339Arg
168	TRIO	LP (PS2, PM2, PP2, PP3)	TUBB	191130	c.1145C>T	p.Ser382Leu
169	TRIO	P (PS2, PS3, PM2, PP3, PP5)	UBTF	600673	c.628G>A	p.Glu210Lys
170	TRIO	LP (PS2, PM1, PM2)	USP7	602519	c.502T>C	p.Ser168Pro
171	TRIO	P (PVS1, PS2, PM2)	WAC	615049	c.620del	p.Lys207Serfs*124
172	TRIO	LP (PS2, PM2)	ZMIZ1	607159	c.1413+4A>G	p.?
173	TRIO	P (PVS1, PS2, PM2)	ZMIZ1	607159	c.3042dup	p.Glu1015Argfs*27
174	TRIO	P (PVS1, PM2, PS2, PP5)	SYNGAP1	603384	c.388-2A>C	p.?
175	TRIO	P (PS2, PS3, PM1, PM2, PM5)	TRIO	609761	c.3232C>T	p.Arg1078Trp
176	TRIO	P (PS2, PS3, PM1, PM2, PM5)	TRIO	609761	c.3233G>A	p.Arg1078Gln
177	TRIO	P (PVS1, PS2, PM2)	NAA15	608000	c.2214del	p.Met738Ilefs*18
178	SINGLETON	LP (PS3, PM2, PP2)	RNASEH2B	610326	c.529G>A	p.Ala177Thr
179	TRIO	P (PVS1, PS2, PS3)	SHANK3	606230	c.2451+1G>A	p.?
180	TRIO	LP (PM2, PM6, PP2, PP3)	CHD2	602119	c.2822A>T	p.Gln941Leu
181	SINGLETON	LP (PVS1, PM2)	MN1	156100	c.97del	p.His33Thrfs*20
181	SINGLETON	P (PVS1, PM2, PP5)	SGSH	605270	c.1080del	p.Val361SerfsTer52
181	SINGLETON	P (PVS1, PM2, PP5)	SGSH	605270	c.356-1G>A	p.?
182	TRIO	P (PVS1, PS2, PM2)	RFX7	612660	c.2236C>T	p.Gln746*
183	TRIO	LP (PVS1, PM2)	KMT2E	608444	c.1944_1948del	p.Lys649Glufs*8
184	SINGLETON	LP (PM1, PM2, PM5, PP3)	ATP7B	606882	c.3809A>G	p.Asn1270Ser
185	TRIO	P (PVS1, PS2, PM2, PP5)	ARID1B	614556	c.3592C>T	p.Arg1198*
186	SINGLETON	LP (PM1, PM2, PM5, PP3)	GRIN2B	138252	c.2470A>G	p.Met824Val
187	TRIO	LP (PS3, PM2, PP2, PP3)	INPP5E	613037	c.1132C>T	p.Arg378Cys
188	TRIO	LP (PS2 PM2)	KDM3B	609373	c.3638dup	p.Asp1214*
189	TRIO	P (PVS1, PM6, PM2)	SHANK3	606230	c.352dup	p.Leu118Profs*28
190	TRIO	P (PVS1, PM6, PM2, PP5)	CTNNB1	116806	c.999C>A	p.Tyr333*
